# Supplementary material for: Healthcare-Associated Infections: Knowledge Score and Awareness Among Nurses in Hospitals from North-East Romania
Source: Healthcare (Basel). 2025 Dec 24;14(1):44. doi: 10.3390/healthcare14010044 (PMC12785713; doi:10.3390/healthcare14010044)
Supplement: Supplementary file 1 [file healthcare-14-00044-s001.zip]

Archive with 2 entries (2 files):
- healthcare-3899544 Supplementary-final-Appendix Nurses knowledge HAIs questionnaire english version.pdf
- healthcare-3899544 Supplementary-final.pdf
